# Supplementary material for: Genetic Variability, Character Association, and Path Coefficient Analysis in Transplant Aman Rice Genotypes
Source: Plants (Basel). 2022 Nov 2;11(21):2952. doi: 10.3390/plants11212952 (PMC9655179; doi:10.3390/plants11212952)
Supplement: Supplementary file 1 [file plants-11-02952-s001.zip]

Archive with 1 entries (1 files):
- plants-1934614-supplementary.pdf
